# Supplementary material for: Six new species of dragon millipedes, genus Desmoxytes Chamberlin, 1923, mostly from caves in China (Diplopoda, Polydesmida, Paradoxosomatidae)
Source: Zookeys. 2016 Apr 5;(577):1–24. doi: 10.3897/zookeys.577.7825 (PMC4829881; doi:10.3897/zookeys.577.7825)
Supplement: XML Treatment for Desmoxytes laticollis [file zookeys.577.7825-treatment1.xml]

<!DOCTYPE tp:taxon-treatment
  PUBLIC "-//TaxonX//DTD Taxonomic Treatment Publishing DTD v0 20100105//EN" "tax-treatment-NSO.dtd">
<tp:taxon-treatment xmlns:tp="http://www.plazi.org/taxpub"><tp:treatment-meta><kwd-group><label>Taxon classification</label><kwd><named-content content-type="kingdom">Animalia</named-content></kwd><kwd><named-content content-type="order">Polydesmida</named-content></kwd><kwd><named-content content-type="family">Paradoxosomatidae</named-content></kwd></kwd-group><mixed-citation publication-type="journal"><person-group><name><surname>Liu</surname><given-names>Weixin</given-names></name><name><surname>Golovatch</surname><given-names>Sergei</given-names></name><name><surname>Tian</surname><given-names>Mingyi</given-names></name></person-group><article-title>Six new species of dragon millipedes, genus <italic><tp:taxon-name><tp:taxon-name-part taxon-name-part-type="genus">Desmoxytes</tp:taxon-name-part></tp:taxon-name></italic> Chamberlin, 1923, mostly from caves in China (<tp:taxon-name><tp:taxon-name-part taxon-name-part-type="class">Diplopoda</tp:taxon-name-part></tp:taxon-name>, <tp:taxon-name><tp:taxon-name-part taxon-name-part-type="order">Polydesmida</tp:taxon-name-part></tp:taxon-name>, <tp:taxon-name><tp:taxon-name-part taxon-name-part-type="family">Paradoxosomatidae</tp:taxon-name-part></tp:taxon-name>)</article-title><source>Zookeys</source><day>5</day><month>4</month><year>2016</year><volume>2016</volume><issue>577</issue><fpage>1</fpage><lpage>24</lpage><pub-id pub-id-type="doi">10.3897/zookeys.577.7825</pub-id></mixed-citation></tp:treatment-meta><tp:nomenclature><tp:taxon-name>
            <tp:taxon-name-part taxon-name-part-type="genus">Desmoxytes</tp:taxon-name-part>
            <tp:taxon-name-part taxon-name-part-type="species">laticollis</tp:taxon-name-part>
            <object-id xmlns:xlink="http://www.w3.org/1999/xlink" content-type="zoobank" xlink:type="simple">http://zoobank.org/9C11F333-5F13-4EBC-B111-2581CDB8D344</object-id>
          </tp:taxon-name><tp:taxon-status xmlns:xlink="http://www.w3.org/1999/xlink" xlink:type="simple">sp. n.</tp:taxon-status><xref ref-type="fig" rid="F1">Figs 1A–B</xref><xref ref-type="fig" rid="F2">, 2</xref><xref ref-type="fig" rid="F3">, 3</xref></tp:nomenclature><tp:treatment-sec sec-type="Holotype"><title>Holotype</title><p>♂ (<abbrev xmlns:xlink="http://www.w3.org/1999/xlink" content-type="institution" xlink:title="South China Agricultural University, Guangzhou, China" xlink:type="simple">SCAU</abbrev>), China, Guangdong, Qingyuan, Yingde Shi, Huanghua Xiang, Yanbei Cun, Cave Yangyan Dong, <named-content xmlns:xlink="http://www.w3.org/1999/xlink" content-type="dwc:verbatimCoordinates" xlink:type="simple">24°18'32"N, 112°47'20"E</named-content>, <italic>ca</italic> 450 m a.s.l., <named-content xmlns:xlink="http://www.w3.org/1999/xlink" content-type="date" xlink:type="simple">2014-XII-30</named-content>, leg. Mingyi Tian, Weixin Liu, Sunbin Huang &amp; Xinhui Wang.</p></tp:treatment-sec><tp:treatment-sec sec-type="Paratypes"><title>Paratypes.</title><p>
            <named-content xmlns:xlink="http://www.w3.org/1999/xlink" content-type="specimen-count" xlink:type="simple">13 ♂</named-content>, <named-content xmlns:xlink="http://www.w3.org/1999/xlink" content-type="specimen-count" xlink:type="simple">7 ♀</named-content> (<abbrev xmlns:xlink="http://www.w3.org/1999/xlink" content-type="institution" xlink:title="South China Agricultural University, Guangzhou, China" xlink:type="simple">SCAU</abbrev>), <named-content xmlns:xlink="http://www.w3.org/1999/xlink" content-type="specimen-count" xlink:type="simple">1 ♂</named-content>, <named-content xmlns:xlink="http://www.w3.org/1999/xlink" content-type="specimen-count" xlink:type="simple">1 ♀</named-content> (<named-content xmlns:xlink="http://www.w3.org/1999/xlink" content-type="dwc:institutional_code" xlink:type="simple">ZMUM</named-content>), <named-content xmlns:xlink="http://www.w3.org/1999/xlink" content-type="specimen-count" xlink:type="simple">1 ♂</named-content>, <named-content xmlns:xlink="http://www.w3.org/1999/xlink" content-type="specimen-count" xlink:type="simple">1 ♀</named-content> (<named-content xmlns:xlink="http://www.w3.org/1999/xlink" content-type="dwc:institutional_code" xlink:type="simple">ZFMK</named-content>), same locality and collecting data as the holotype.</p></tp:treatment-sec><tp:treatment-sec sec-type="Name"><title>Name.</title><p>To emphasize the collum being the broadest segment; adjective.</p></tp:treatment-sec><tp:treatment-sec sec-type="Diagnosis"><title>Diagnosis.</title><p>Keys out to the superficially most similar <italic><tp:taxon-name><tp:taxon-name-part taxon-name-part-type="genus">Desmoxytes</tp:taxon-name-part> <tp:taxon-name-part taxon-name-part-type="species">eupterygota</tp:taxon-name-part></tp:taxon-name></italic> Golovatch, Li, Liu &amp; Geoffroy, 2012 (<xref ref-type="bibr" rid="B7">Liu et al. 2014</xref>), especially so concerning metatergal ornamentation and a condensed solenophore, but differs by the collum being the broadest segment, as well as the femora, postfemora and tibiae conspicuously clavate in both sexes.</p></tp:treatment-sec><tp:treatment-sec sec-type="Description"><title>Description.</title><p>Length <italic>ca</italic> 26–27 mm (♂) or 28–29 mm (♀), width of midbody pro- and metazonae 2.0 and 2.5 (♂) or 2.2 and 2.5 mm (♀), respectively. Holotype 26 mm long, 2.0 and 2.5 mm wide on midbody pro- and metazonae, respectively, maximum width on collum 3.5 mm. In width, head &lt; segment 8–16 &lt; 5–7 &lt; 4 &lt; 3 &lt; 2 &lt; collum; starting with segment 17, body gradually tapering towards telson (Fig. <xref ref-type="fig" rid="F2">2</xref>). Live coloration rather uniformly yellowish to pallid (Fig. <xref ref-type="fig" rid="F1">1A–B</xref>). Head sparsely setose, epicranial suture distinct (Fig. <xref ref-type="fig" rid="F2">2A–B</xref>). Antennae long and slender, reaching back until posterior margin of segment 5 (♂) or middle of segment 4 (♀) when stretched dorsally; antennomeres 5 and 6 each with a compact apicodorsal group of bacilliform sensilla.</p><fig id="F1" position="float" orientation="portrait"><label>Figure 1.</label><caption><p>
          <italic>In vivo</italic> photographs. <bold>A–B</bold> a mating couple of <italic><tp:taxon-name><tp:taxon-name-part taxon-name-part-type="genus">Desmoxytes</tp:taxon-name-part> <tp:taxon-name-part taxon-name-part-type="species">laticollis</tp:taxon-name-part></tp:taxon-name></italic> sp. n. <bold>C–D</bold> ♂ and ♀, <italic><tp:taxon-name><tp:taxon-name-part taxon-name-part-type="genus">Desmoxytes</tp:taxon-name-part> <tp:taxon-name-part taxon-name-part-type="species">simplipoda</tp:taxon-name-part></tp:taxon-name></italic> sp. n. <bold>E–F</bold> <named-content xmlns:xlink="http://www.w3.org/1999/xlink" content-type="specimen-count" xlink:type="simple">2 ♀</named-content>, <italic><tp:taxon-name><tp:taxon-name-part taxon-name-part-type="genus">Desmoxytes</tp:taxon-name-part> <tp:taxon-name-part taxon-name-part-type="species">similis</tp:taxon-name-part></tp:taxon-name></italic> sp. n. <bold>G</bold> ♂, <italic><tp:taxon-name><tp:taxon-name-part taxon-name-part-type="genus">Desmoxytes</tp:taxon-name-part> <tp:taxon-name-part taxon-name-part-type="species">phasmoides</tp:taxon-name-part></tp:taxon-name></italic> sp. n. <bold>H</bold> ♂, <italic><tp:taxon-name><tp:taxon-name-part taxon-name-part-type="genus">Desmoxytes</tp:taxon-name-part> <tp:taxon-name-part taxon-name-part-type="species">variabilis</tp:taxon-name-part></tp:taxon-name></italic> sp. n.</p></caption><graphic xmlns:xlink="http://www.w3.org/1999/xlink" xlink:href="zookeys-577-001-g001.jpg" position="float" orientation="portrait" xlink:type="simple" id="oo_83961.jpg"/></fig><fig id="F2" position="float" orientation="portrait"><label>Figure 2.</label><caption><p>
          <italic><tp:taxon-name><tp:taxon-name-part taxon-name-part-type="genus">Desmoxytes</tp:taxon-name-part> <tp:taxon-name-part taxon-name-part-type="species">laticollis</tp:taxon-name-part></tp:taxon-name></italic> sp. n., ♂ paratype from Cave Yangyan Dong. <bold>A–B</bold> anterior part of body, dorsal and ventral views, respectively <bold>C–D</bold> midbody segments, dorsal and ventral views, respectively <bold>E–F</bold> posterior part of body, dorsal and ventral views, respectively.</p></caption><graphic xmlns:xlink="http://www.w3.org/1999/xlink" xlink:href="zookeys-577-001-g002.jpg" position="float" orientation="portrait" xlink:type="simple" id="oo_83962.jpg"/></fig><p>Body with 20 segments. Tegument (Fig. <xref ref-type="fig" rid="F2">2</xref>) very strongly shining, prozonae faintly microalveolate; surface below paraterga of collum and those of segments 2–4 finely microgranulate. Collum (Figs <xref ref-type="fig" rid="F2">2A</xref>, <xref ref-type="fig" rid="F3">3A</xref>) with at least 2+2 setae at front margin, another 1+1 setae in the middle, hardly visible; paraterga on collum particularly strongly developed, wing-shaped, lying a little below a rather convex collum; paraterga on segments 2–4 clearly elevated above dorsum, thereafter rather poorly-developed, relatively small and crest-shaped, lying slightly below level of a faintly convex dorsum until segment 18, vestigial and lying far below level of a strongly convex dorsum on segment 19 (Fig. <xref ref-type="fig" rid="F2">2A, C, E</xref>); paraterga 1–4 with three especially strong denticles at lateral margin, two anterior of the denticles gradually disappearing towards segment 7, but caudalmost tooth persisting until segment 18 (Fig. <xref ref-type="fig" rid="F2">2A, C, E</xref>). Metaterga 2–4 each with 1+1 setae in anterior row; each of metaterga 5–19 additionally with 1+1 setae in posterior row, mostly poorly visible; paraterga a little more strongly developed in ♂ than in ♀, calluses very thin in poreless segments, slightly thicker in pore-bearing ones. Stricture between pro- and metazonae very narrow and deep. Ozopores entirely lateral, lying on top of caudal tooth on pore-bearing paraterga (Fig. <xref ref-type="fig" rid="F2">2A, C, E</xref>). Transverse sulcus evident and deep, smooth at bottom, reaching bases of paraterga on segments 7–16, incomplete (not reaching the bases of paraterga) in segments 5–6 and 17–18, vestigial in segment 19 (Fig. <xref ref-type="fig" rid="F2">2A, C, E</xref>). Epiproct subconical, clearly flattened dorsoventrally, mostly broad, subtruncate at a narrow apex, subapical lateral setae not borne on knobs <!--PageBreak-->(Fig. <xref ref-type="fig" rid="F2">2E–F</xref>). Hypoproct subtrapeziform, clearly emarginate at caudal margin, caudal setae distinctly separated (Fig. <xref ref-type="fig" rid="F2">2E–F</xref>). Pleurosternal carinae poorly-developed, only visible on segments 2 and 3 both in ♂ and ♀. Axial line missing.</p><fig id="F3" position="float" orientation="portrait"><label>Figure 3.</label><caption><p>
          <italic><tp:taxon-name><tp:taxon-name-part taxon-name-part-type="genus">Desmoxytes</tp:taxon-name-part> <tp:taxon-name-part taxon-name-part-type="species">laticollis</tp:taxon-name-part></tp:taxon-name></italic> sp. n., ♂ paratype from Cave Yangyan Dong. <bold>A</bold> collum, dorsal view <bold>B</bold> sternal processes between coxae 4, ventral view <bold>C–D</bold> right gonopod, lateral and mesal views, respectively.</p></caption><graphic xmlns:xlink="http://www.w3.org/1999/xlink" xlink:href="zookeys-577-001-g003.jpg" position="float" orientation="portrait" xlink:type="simple" id="oo_83963.jpg"/></fig><p>Sterna sparsely setose, nearly flat, cross-impressions shallow, axial groove being especially superficial (Fig. <xref ref-type="fig" rid="F2">2B, D, F</xref>). A pair of paramedian, densely setose, low cones between ♂ coxae 4 (Figs <xref ref-type="fig" rid="F2">2B</xref>, <xref ref-type="fig" rid="F3">3B</xref>). Legs 1 short, following ones growing slightly, but increasingly long and slender towards telson, midbody legs <italic>ca</italic> 2.5 (♂) or 2.0 (♀) times as long as body height; femora, postfemora and tibiae conspicuously clavate distad, neither tarsal brushes nor adenostyles in ♂ and ♀ (Fig. <xref ref-type="fig" rid="F2">2</xref>).</p><p>Gonopods (Fig. <xref ref-type="fig" rid="F3">3C–D</xref>) suberect. Coxite short, subcylindrical, sparsely setose distodorsally, nearly 1/3 as long as telopodite. Prefemur densely setose, almost half as long as acropodite. Femorite long, slightly curved ventrad. Solenophore (<bold>sph</bold>) clearly condensed and divided into a large rectangular lobe on lateral side (= lamella lateralis, <bold>ll</bold>) and a distinct coiled part on mesal side (= lamella medialis, <bold>lm</bold>). Seminal groove running entirely on mesal side of femorite before entering onto a short, but evident and flagelliform solenomere (<bold>sl</bold>), the latter lying between <bold>ll</bold> and <bold>lm</bold>.</p></tp:treatment-sec><tp:treatment-sec sec-type="Remark"><title>Remark.</title><p>Because of the pallid tegument and remarkably elongated antennae and legs, this species is most probably a troglobite.</p></tp:treatment-sec><ref-list><ref id="B7"><mixed-citation xmlns:xlink="http://www.w3.org/1999/xlink" xlink:type="simple">
          <person-group><name name-style="western"><surname>Liu</surname><given-names>WX</given-names></name><name name-style="western"><surname>Golovatch</surname><given-names>SI</given-names></name><name name-style="western"><surname>Tian</surname><given-names>MY</given-names></name></person-group> (<year>2014</year>) <article-title>A review of the dragon millipede genus <italic><tp:taxon-name><tp:taxon-name-part taxon-name-part-type="genus">Desmoxytes</tp:taxon-name-part></tp:taxon-name></italic> Chamberlin, 1923 in China, with descriptions of four new species (<tp:taxon-name><tp:taxon-name-part taxon-name-part-type="class">Diplopoda</tp:taxon-name-part></tp:taxon-name>, <tp:taxon-name><tp:taxon-name-part taxon-name-part-type="order">Polydesmida</tp:taxon-name-part></tp:taxon-name>, <tp:taxon-name><tp:taxon-name-part taxon-name-part-type="family">Paradoxosomatidae</tp:taxon-name-part></tp:taxon-name>).</article-title> <source>ZooKeys</source> <volume>448</volume>: <fpage>9</fpage>–<lpage>26</lpage>. doi: <ext-link xlink:type="simple" ext-link-type="doi" xlink:href="10.3897/zookeys.448.8081">10.3897/zookeys.448.8081</ext-link></mixed-citation></ref></ref-list></tp:taxon-treatment>
