# Supplementary material for: Six new species of dragon millipedes, genus Desmoxytes Chamberlin, 1923, mostly from caves in China (Diplopoda, Polydesmida, Paradoxosomatidae)
Source: Zookeys. 2016 Apr 5;(577):1–24. doi: 10.3897/zookeys.577.7825 (PMC4829881; doi:10.3897/zookeys.577.7825)
Supplement: XML Treatment for Desmoxytes simplipoda [file zookeys.577.7825-treatment2.xml]

<!DOCTYPE tp:taxon-treatment
  PUBLIC "-//TaxonX//DTD Taxonomic Treatment Publishing DTD v0 20100105//EN" "tax-treatment-NSO.dtd">
<tp:taxon-treatment xmlns:tp="http://www.plazi.org/taxpub"><tp:treatment-meta><kwd-group><label>Taxon classification</label><kwd><named-content content-type="kingdom">Animalia</named-content></kwd><kwd><named-content content-type="order">Polydesmida</named-content></kwd><kwd><named-content content-type="family">Paradoxosomatidae</named-content></kwd></kwd-group><mixed-citation publication-type="journal"><person-group><name><surname>Liu</surname><given-names>Weixin</given-names></name><name><surname>Golovatch</surname><given-names>Sergei</given-names></name><name><surname>Tian</surname><given-names>Mingyi</given-names></name></person-group><article-title>Six new species of dragon millipedes, genus <italic><tp:taxon-name><tp:taxon-name-part taxon-name-part-type="genus">Desmoxytes</tp:taxon-name-part></tp:taxon-name></italic> Chamberlin, 1923, mostly from caves in China (<tp:taxon-name><tp:taxon-name-part taxon-name-part-type="class">Diplopoda</tp:taxon-name-part></tp:taxon-name>, <tp:taxon-name><tp:taxon-name-part taxon-name-part-type="order">Polydesmida</tp:taxon-name-part></tp:taxon-name>, <tp:taxon-name><tp:taxon-name-part taxon-name-part-type="family">Paradoxosomatidae</tp:taxon-name-part></tp:taxon-name>)</article-title><source>Zookeys</source><day>5</day><month>4</month><year>2016</year><volume>2016</volume><issue>577</issue><fpage>1</fpage><lpage>24</lpage><pub-id pub-id-type="doi">10.3897/zookeys.577.7825</pub-id></mixed-citation></tp:treatment-meta><tp:nomenclature><tp:taxon-name>
            <tp:taxon-name-part taxon-name-part-type="genus">Desmoxytes</tp:taxon-name-part>
            <tp:taxon-name-part taxon-name-part-type="species">simplipoda</tp:taxon-name-part>
            <object-id xmlns:xlink="http://www.w3.org/1999/xlink" content-type="zoobank" xlink:type="simple">http://zoobank.org/AB383DC6-E76D-41D7-912F-6E75FC973DE0</object-id>
          </tp:taxon-name><tp:taxon-status xmlns:xlink="http://www.w3.org/1999/xlink" xlink:type="simple">sp. n.</tp:taxon-status><xref ref-type="fig" rid="F1">Figs 1C–D</xref><xref ref-type="fig" rid="F4">, 4</xref><xref ref-type="fig" rid="F5">, 5</xref><!--PageBreak--><!--PageBreak--><!--PageBreak--></tp:nomenclature><tp:treatment-sec sec-type="Holotype"><title>Holotype</title><p>♂ (<abbrev xmlns:xlink="http://www.w3.org/1999/xlink" content-type="institution" xlink:title="South China Agricultural University, Guangzhou, China" xlink:type="simple">SCAU</abbrev>), China, Guangdong, Qingyuan, Yangshan Xian, Chengjia Xiang, Dabei Cun, Cave Kuangzhanyan, <named-content xmlns:xlink="http://www.w3.org/1999/xlink" content-type="dwc:verbatimCoordinates" xlink:type="simple">24°46'28"N, 112°48'16"E</named-content>, <italic>ca</italic> 140 m a.s.l., <named-content xmlns:xlink="http://www.w3.org/1999/xlink" content-type="date" xlink:type="simple">2014-XII-28</named-content>, leg. Mingyi Tian, Weixin Liu, Sunbin Huang &amp; Xinhui Wang.</p></tp:treatment-sec><tp:treatment-sec sec-type="Paratypes"><title>Paratypes.</title><p>
            <named-content xmlns:xlink="http://www.w3.org/1999/xlink" content-type="specimen-count" xlink:type="simple">1 ♂</named-content>, <named-content xmlns:xlink="http://www.w3.org/1999/xlink" content-type="specimen-count" xlink:type="simple">6 ♀</named-content> (<abbrev xmlns:xlink="http://www.w3.org/1999/xlink" content-type="institution" xlink:title="South China Agricultural University, Guangzhou, China" xlink:type="simple">SCAU</abbrev>), same locality and collecting data as the holotype.</p></tp:treatment-sec><tp:treatment-sec sec-type="Name"><title>Name.</title><p>To emphasize the legs being simple, devoid of modifications; adjective.</p></tp:treatment-sec><tp:treatment-sec sec-type="Diagnosis"><title>Diagnosis.</title><p>Using the latest key (<xref ref-type="bibr" rid="B7">Liu et al. 2014</xref>), this new species keys out to the superficially most similar <italic><tp:taxon-name><tp:taxon-name-part taxon-name-part-type="genus">Desmoxytes</tp:taxon-name-part> <tp:taxon-name-part taxon-name-part-type="species">longispina</tp:taxon-name-part></tp:taxon-name></italic> (Loksa, 1960), especially so due to spiniform paraterga and a condensed solenophore, but differs by the legs being devoid of modifications.</p></tp:treatment-sec><tp:treatment-sec sec-type="Description"><title>Description.</title><p>All characters as in <italic><tp:taxon-name><tp:taxon-name-part taxon-name-part-type="genus">Desmoxytes</tp:taxon-name-part> <tp:taxon-name-part taxon-name-part-type="species">laticollis</tp:taxon-name-part></tp:taxon-name></italic> sp. n., except as follows.</p><p>Length <italic>ca</italic> 28–29 mm (♂) or 31–33 mm (♀), width of midbody pro- and metazonae 1.8 and 4.0 (♂) or 2.5 and 4.5 mm (♀), respectively. Holotype 29 mm long, 1.8 and 4.0 mm wide on midbody pro- and metazonae, respectively. In width, head &lt; segment 2–4 &lt; collum &lt; 5–16. Coloration (Fig. <xref ref-type="fig" rid="F1">1C–D</xref>) varying from dark brownish to nearly pallid, anterior part of body a little darker than posterior part. In holotype, head, as well as dorsal and both lateral sides of metaterga dark brownish; prozonae, paraterga, sterna, and legs pallid to yellowish (Fig. <xref ref-type="fig" rid="F4">4</xref>); apices of antennomeres 6 and 7 dark brownish (Fig. <xref ref-type="fig" rid="F1">1C–D</xref>). Antennae very long and slender, reaching back until posterior margin of segment 6 (♂) or segment 5 (♀) when stretched dorsally.</p><fig id="F4" position="float" orientation="portrait"><label>Figure 4.</label><caption><p>
          <italic><tp:taxon-name><tp:taxon-name-part taxon-name-part-type="genus">Desmoxytes</tp:taxon-name-part> <tp:taxon-name-part taxon-name-part-type="species">simplipoda</tp:taxon-name-part></tp:taxon-name></italic> sp. n., ♂ holotype from Cave Kuangzhanyan. <bold>A–B</bold> anterior part of body, ventral and sublateral views, respectively <bold>C–D</bold> midbody segments, dorsal and lateral views, respectively <bold>E–F</bold> posterior part of body, dorsal and lateral views, respectively.</p></caption><graphic xmlns:xlink="http://www.w3.org/1999/xlink" xlink:href="zookeys-577-001-g004.jpg" position="float" orientation="portrait" xlink:type="simple" id="oo_83965.jpg"/></fig><!--PageBreak--><!--PageBreak--><p>Prozonae very delicately microalveolate, metazonae rather finely shagreened and microgranulate (Fig. <xref ref-type="fig" rid="F4">4</xref>). Collum (Fig. <xref ref-type="fig" rid="F4">4A</xref>) with 3+3 evident setigerous spinules at fore margin, at least 1+1 much smaller spinules in the middle and 2+2 strongly enlarged spines (paramedian spines being larger than others) at posterior margin; following metaterga 2–18 showing a pattern of smaller 2+2 posterior spinules with invariably obliterated setae (paramedian two spinules a little larger, the other two located at base of each paratergum), while metaterga 19 with 1+1 posterior spinules (Fig. <xref ref-type="fig" rid="F4">4C, E</xref>). Paraterga (Fig. <xref ref-type="fig" rid="F4">4</xref>) very strongly developed, spiniform, on collum with four evident anteromarginal denticles; all following paraterga long, straight, also spiniform, about as high as metatergal height in ♂, a little shorter in ♀; paraterga 2–18 with 2–3 evident denticles frontally. Paraterga 2–9 directed more dorsad than laterad, nearly erect above dorsum; following paraterga directed a little caudad, but ending up clearly above dorsum. Ozopores conspicuous, located a little above first denticle from lateral side of pore-bearing paraterga (Fig. <xref ref-type="fig" rid="F4">4B–F</xref>). Transverse sulcus present on segments 2–19, but complete and reaching bases of paraterga only on segments 6–15 (Fig. <xref ref-type="fig" rid="F4">4C, E</xref>).</p><!--PageBreak--><p>Sterna sparsely setose, cross-impressions evident. A large, median, sparsely setose process with two small pores at base between ♂ coxae 4 (Figs <xref ref-type="fig" rid="F4">4B</xref>, <xref ref-type="fig" rid="F5">5A</xref>). Legs devoid of modifications (Fig. <xref ref-type="fig" rid="F4">4A–B</xref>), <italic>ca</italic> 2.8–3.0 (♂) or 2.5 (♀) times as long as midbody height.</p><fig id="F5" position="float" orientation="portrait"><label>Figure 5.</label><caption><p>
          <italic><tp:taxon-name><tp:taxon-name-part taxon-name-part-type="genus">Desmoxytes</tp:taxon-name-part> <tp:taxon-name-part taxon-name-part-type="species">simplipoda</tp:taxon-name-part></tp:taxon-name></italic> sp. n., ♂ holotype from Cave Kuangzhanyan. <bold>A</bold> sternal process between coxae 4, ventral view <bold>B–C</bold> entire right gonopod and its distal half, mesal and lateral views, respectively.</p></caption><graphic xmlns:xlink="http://www.w3.org/1999/xlink" xlink:href="zookeys-577-001-g005.jpg" position="float" orientation="portrait" xlink:type="simple" id="oo_83966.jpg"/></fig><p>Gonopods (Fig. <xref ref-type="fig" rid="F5">5B–C</xref>) simple. Coxite stout, about 1/3 as long as telopodite. Prefemur short, less than half the length of acropodite. Femorite long, suberect. Solenophore strongly condensed and divided into a large subtriangular lamella lateralis (<bold>ll</bold>) and a terminally evidently bifid lamella medialis (<bold>lm</bold>).</p></tp:treatment-sec><tp:treatment-sec sec-type="Remark"><title>Remark.</title><p>Judging by the extremely elongated antennae and legs, this species seems to be a troglobite.</p></tp:treatment-sec><tp:treatment-sec><!--Section generated to contain objects referenced in tp:taxon-treatment.--><fig id="F1" position="float" orientation="portrait"><label>Figure 1.</label><caption><p>
          <italic>In vivo</italic> photographs. <bold>A–B</bold> a mating couple of <italic><tp:taxon-name><tp:taxon-name-part taxon-name-part-type="genus">Desmoxytes</tp:taxon-name-part> <tp:taxon-name-part taxon-name-part-type="species">laticollis</tp:taxon-name-part></tp:taxon-name></italic> sp. n. <bold>C–D</bold> ♂ and ♀, <italic><tp:taxon-name><tp:taxon-name-part taxon-name-part-type="genus">Desmoxytes</tp:taxon-name-part> <tp:taxon-name-part taxon-name-part-type="species">simplipoda</tp:taxon-name-part></tp:taxon-name></italic> sp. n. <bold>E–F</bold> <named-content xmlns:xlink="http://www.w3.org/1999/xlink" content-type="specimen-count" xlink:type="simple">2 ♀</named-content>, <italic><tp:taxon-name><tp:taxon-name-part taxon-name-part-type="genus">Desmoxytes</tp:taxon-name-part> <tp:taxon-name-part taxon-name-part-type="species">similis</tp:taxon-name-part></tp:taxon-name></italic> sp. n. <bold>G</bold> ♂, <italic><tp:taxon-name><tp:taxon-name-part taxon-name-part-type="genus">Desmoxytes</tp:taxon-name-part> <tp:taxon-name-part taxon-name-part-type="species">phasmoides</tp:taxon-name-part></tp:taxon-name></italic> sp. n. <bold>H</bold> ♂, <italic><tp:taxon-name><tp:taxon-name-part taxon-name-part-type="genus">Desmoxytes</tp:taxon-name-part> <tp:taxon-name-part taxon-name-part-type="species">variabilis</tp:taxon-name-part></tp:taxon-name></italic> sp. n.</p></caption><graphic xmlns:xlink="http://www.w3.org/1999/xlink" xlink:href="zookeys-577-001-g001.jpg" position="float" orientation="portrait" xlink:type="simple" id="oo_83961.jpg"/></fig></tp:treatment-sec><ref-list><ref id="B7"><mixed-citation xmlns:xlink="http://www.w3.org/1999/xlink" xlink:type="simple">
          <person-group><name name-style="western"><surname>Liu</surname><given-names>WX</given-names></name><name name-style="western"><surname>Golovatch</surname><given-names>SI</given-names></name><name name-style="western"><surname>Tian</surname><given-names>MY</given-names></name></person-group> (<year>2014</year>) <article-title>A review of the dragon millipede genus <italic><tp:taxon-name><tp:taxon-name-part taxon-name-part-type="genus">Desmoxytes</tp:taxon-name-part></tp:taxon-name></italic> Chamberlin, 1923 in China, with descriptions of four new species (<tp:taxon-name><tp:taxon-name-part taxon-name-part-type="class">Diplopoda</tp:taxon-name-part></tp:taxon-name>, <tp:taxon-name><tp:taxon-name-part taxon-name-part-type="order">Polydesmida</tp:taxon-name-part></tp:taxon-name>, <tp:taxon-name><tp:taxon-name-part taxon-name-part-type="family">Paradoxosomatidae</tp:taxon-name-part></tp:taxon-name>).</article-title> <source>ZooKeys</source> <volume>448</volume>: <fpage>9</fpage>–<lpage>26</lpage>. doi: <ext-link xlink:type="simple" ext-link-type="doi" xlink:href="10.3897/zookeys.448.8081">10.3897/zookeys.448.8081</ext-link></mixed-citation></ref></ref-list></tp:taxon-treatment>
