# Supplementary material for: Six new species of dragon millipedes, genus Desmoxytes Chamberlin, 1923, mostly from caves in China (Diplopoda, Polydesmida, Paradoxosomatidae)
Source: Zookeys. 2016 Apr 5;(577):1–24. doi: 10.3897/zookeys.577.7825 (PMC4829881; doi:10.3897/zookeys.577.7825)
Supplement: XML Treatment for Desmoxytes similis [file zookeys.577.7825-treatment3.xml]

<!DOCTYPE tp:taxon-treatment
  PUBLIC "-//TaxonX//DTD Taxonomic Treatment Publishing DTD v0 20100105//EN" "tax-treatment-NSO.dtd">
<tp:taxon-treatment xmlns:tp="http://www.plazi.org/taxpub"><tp:treatment-meta><kwd-group><label>Taxon classification</label><kwd><named-content content-type="kingdom">Animalia</named-content></kwd><kwd><named-content content-type="order">Polydesmida</named-content></kwd><kwd><named-content content-type="family">Paradoxosomatidae</named-content></kwd></kwd-group><mixed-citation publication-type="journal"><person-group><name><surname>Liu</surname><given-names>Weixin</given-names></name><name><surname>Golovatch</surname><given-names>Sergei</given-names></name><name><surname>Tian</surname><given-names>Mingyi</given-names></name></person-group><article-title>Six new species of dragon millipedes, genus <italic><tp:taxon-name><tp:taxon-name-part taxon-name-part-type="genus">Desmoxytes</tp:taxon-name-part></tp:taxon-name></italic> Chamberlin, 1923, mostly from caves in China (<tp:taxon-name><tp:taxon-name-part taxon-name-part-type="class">Diplopoda</tp:taxon-name-part></tp:taxon-name>, <tp:taxon-name><tp:taxon-name-part taxon-name-part-type="order">Polydesmida</tp:taxon-name-part></tp:taxon-name>, <tp:taxon-name><tp:taxon-name-part taxon-name-part-type="family">Paradoxosomatidae</tp:taxon-name-part></tp:taxon-name>)</article-title><source>Zookeys</source><day>5</day><month>4</month><year>2016</year><volume>2016</volume><issue>577</issue><fpage>1</fpage><lpage>24</lpage><pub-id pub-id-type="doi">10.3897/zookeys.577.7825</pub-id></mixed-citation></tp:treatment-meta><tp:nomenclature><tp:taxon-name>
            <tp:taxon-name-part taxon-name-part-type="genus">Desmoxytes</tp:taxon-name-part>
            <tp:taxon-name-part taxon-name-part-type="species">similis</tp:taxon-name-part>
            <object-id xmlns:xlink="http://www.w3.org/1999/xlink" content-type="zoobank" xlink:type="simple">http://zoobank.org/3E252D45-5DE5-4F32-B3A6-9F855E84A437</object-id>
          </tp:taxon-name><tp:taxon-status xmlns:xlink="http://www.w3.org/1999/xlink" xlink:type="simple">sp. n.</tp:taxon-status><xref ref-type="fig" rid="F1">Figs 1E–F</xref><xref ref-type="fig" rid="F6">, 6</xref><xref ref-type="fig" rid="F7">, 7</xref></tp:nomenclature><tp:treatment-sec sec-type="Holotype"><title>Holotype</title><p>♂ (<abbrev xmlns:xlink="http://www.w3.org/1999/xlink" content-type="institution" xlink:title="South China Agricultural University, Guangzhou, China" xlink:type="simple">SCAU</abbrev>), China, Guangdong, Qingyuan, Yingde Shi, Qingkeng Zhen, Bangjiao Cun, Cave Bangjiao Dong, <named-content xmlns:xlink="http://www.w3.org/1999/xlink" content-type="dwc:verbatimCoordinates" xlink:type="simple">24°25'09"N, 112°57'16"E</named-content>, <italic>ca</italic> 230 m a.s.l., <named-content xmlns:xlink="http://www.w3.org/1999/xlink" content-type="date" xlink:type="simple">2014-XII-29</named-content>, leg. Mingyi Tian, Weixin Liu, Sunbin Huang &amp; Xinhui Wang.</p></tp:treatment-sec><tp:treatment-sec sec-type="Paratypes"><title>Paratypes.</title><p>
            <named-content xmlns:xlink="http://www.w3.org/1999/xlink" content-type="specimen-count" xlink:type="simple">1 ♂</named-content>, <named-content xmlns:xlink="http://www.w3.org/1999/xlink" content-type="specimen-count" xlink:type="simple">4 ♀</named-content> (<abbrev xmlns:xlink="http://www.w3.org/1999/xlink" content-type="institution" xlink:title="South China Agricultural University, Guangzhou, China" xlink:type="simple">SCAU</abbrev>), <named-content xmlns:xlink="http://www.w3.org/1999/xlink" content-type="specimen-count" xlink:type="simple">1 ♂</named-content>, <named-content xmlns:xlink="http://www.w3.org/1999/xlink" content-type="specimen-count" xlink:type="simple">1 ♀</named-content> (<named-content xmlns:xlink="http://www.w3.org/1999/xlink" content-type="dwc:institutional_code" xlink:type="simple">ZFMK</named-content>), same locality and collecting data as the holotype.</p></tp:treatment-sec><tp:treatment-sec sec-type="Name"><title>Name.</title><p>To emphasize the particular similarities to <italic><tp:taxon-name><tp:taxon-name-part taxon-name-part-type="genus">Desmoxytes</tp:taxon-name-part> <tp:taxon-name-part taxon-name-part-type="species">simplipoda</tp:taxon-name-part></tp:taxon-name></italic> sp. n.; adjective.</p></tp:treatment-sec><tp:treatment-sec sec-type="Diagnosis"><title>Diagnosis.</title><p>This species seems to be especially similar to <italic><tp:taxon-name><tp:taxon-name-part taxon-name-part-type="genus">Desmoxytes</tp:taxon-name-part> <tp:taxon-name-part taxon-name-part-type="species">simplipoda</tp:taxon-name-part></tp:taxon-name></italic> sp. n., from Yangshan, Qingyuan, Guangdong, but differs by the setose process between ♂ coxae 4 showing a large pore and the lamella medialis of the gonopod solenophore a small lobule at about midlength.</p></tp:treatment-sec><tp:treatment-sec sec-type="Description"><title>Description.</title><p>All characters as in <italic><tp:taxon-name><tp:taxon-name-part taxon-name-part-type="genus">Desmoxytes</tp:taxon-name-part> <tp:taxon-name-part taxon-name-part-type="species">simplipoda</tp:taxon-name-part></tp:taxon-name></italic> sp. n., except as follows.</p><p>Length <italic>ca</italic> 25–26 mm (♂) or 27–29 mm (♀), width of midbody pro- and metazonae 1.5 and 4.0 (♂) or 2.5 and 4.5 mm (♀), respectively. Holotype 26 mm long, 1.5 and 4.0 mm wide on midbody pro- and metazonae, respectively. In width, head &lt; collum &lt; segment 2–8 &lt; 9–16. Coloration rather uniformly light brownish to pallid (Figs <xref ref-type="fig" rid="F1">1E–F</xref>, <xref ref-type="fig" rid="F6">6</xref>).</p><fig id="F6" position="float" orientation="portrait"><label>Figure 6.</label><caption><p>
          <italic><tp:taxon-name><tp:taxon-name-part taxon-name-part-type="genus">Desmoxytes</tp:taxon-name-part> <tp:taxon-name-part taxon-name-part-type="species">similis</tp:taxon-name-part></tp:taxon-name></italic> sp. n., ♂ holotype from Cave Bangjiao Dong. <bold>A–B</bold> anterior part of body, subventral and dorsal views, respectively <bold>C–D</bold> midbody segments, subventral and dorsal views, respectively <bold>E–F</bold> posterior part of body, ventral and dorsal views, respectively.</p></caption><graphic xmlns:xlink="http://www.w3.org/1999/xlink" xlink:href="zookeys-577-001-g006.jpg" position="float" orientation="portrait" xlink:type="simple" id="oo_83967.jpg"/></fig><p>Paraterga of collum (Fig. <xref ref-type="fig" rid="F6">6A–B</xref>) directed laterad; following paraterga 2–18 directed dorsad and a little caudad; paraterga 19 directed caudad, but all paraterga ending up clearly much above dorsum (Fig. <xref ref-type="fig" rid="F6">6</xref>). Transverse sulcus very vague, only traceable in segments 3–18 (Fig. <xref ref-type="fig" rid="F6">6B, D, F</xref>).</p><p>A large, median, setose process with a large central pore at bottom between ♂ coxae 4 (Fig. <xref ref-type="fig" rid="F7">7A</xref>). Legs devoid of modifications, about 2.5 (♂) or 2.0 (♀) times as long as midbody height.</p><fig id="F7" position="float" orientation="portrait"><label>Figure 7.</label><caption><p>
          <italic><tp:taxon-name><tp:taxon-name-part taxon-name-part-type="genus">Desmoxytes</tp:taxon-name-part> <tp:taxon-name-part taxon-name-part-type="species">similis</tp:taxon-name-part></tp:taxon-name></italic> sp. n., ♂ paratype from Cave Bangjiao Dong. <bold>A</bold> sternal process between coxae 4, ventral view <bold>B–C</bold> entire left gonopod and its distal half, mesal and lateral views, respectively.</p></caption><graphic xmlns:xlink="http://www.w3.org/1999/xlink" xlink:href="zookeys-577-001-g007.jpg" position="float" orientation="portrait" xlink:type="simple" id="oo_83968.jpg"/></fig><p>Gonopods (Fig. <xref ref-type="fig" rid="F7">7B–C</xref>) short. Coxite less than 1/3 the length of telopodite. Prefemur about half as long as acropodite. Femorite very short, slightly enlarged distad. Solenophore strongly condensed and divided into a large subtriangular lamella lateralis (<bold>ll</bold>) and a terminally evidently bifid lamella medialis (<bold>lm</bold>), the latter with a very small lobule (<bold>l</bold>) at about midlength.</p></tp:treatment-sec><tp:treatment-sec sec-type="Remarks"><title>Remarks.</title><p>This species seems to be very similar to <italic><tp:taxon-name><tp:taxon-name-part taxon-name-part-type="genus">Desmoxytes</tp:taxon-name-part> <tp:taxon-name-part taxon-name-part-type="species">simplipoda</tp:taxon-name-part></tp:taxon-name></italic> sp. n., from Yangshan, Qingyuan, Guangdong. The only differences are outlined in the above diagnosis. Because of the nearly pallid tegument and extremely elongated antennae and legs, this species seems to be a troglobite.</p></tp:treatment-sec><tp:treatment-sec><!--Section generated to contain objects referenced in tp:taxon-treatment.--><fig id="F1" position="float" orientation="portrait"><label>Figure 1.</label><caption><p>
          <italic>In vivo</italic> photographs. <bold>A–B</bold> a mating couple of <italic><tp:taxon-name><tp:taxon-name-part taxon-name-part-type="genus">Desmoxytes</tp:taxon-name-part> <tp:taxon-name-part taxon-name-part-type="species">laticollis</tp:taxon-name-part></tp:taxon-name></italic> sp. n. <bold>C–D</bold> ♂ and ♀, <italic><tp:taxon-name><tp:taxon-name-part taxon-name-part-type="genus">Desmoxytes</tp:taxon-name-part> <tp:taxon-name-part taxon-name-part-type="species">simplipoda</tp:taxon-name-part></tp:taxon-name></italic> sp. n. <bold>E–F</bold> <named-content xmlns:xlink="http://www.w3.org/1999/xlink" content-type="specimen-count" xlink:type="simple">2 ♀</named-content>, <italic><tp:taxon-name><tp:taxon-name-part taxon-name-part-type="genus">Desmoxytes</tp:taxon-name-part> <tp:taxon-name-part taxon-name-part-type="species">similis</tp:taxon-name-part></tp:taxon-name></italic> sp. n. <bold>G</bold> ♂, <italic><tp:taxon-name><tp:taxon-name-part taxon-name-part-type="genus">Desmoxytes</tp:taxon-name-part> <tp:taxon-name-part taxon-name-part-type="species">phasmoides</tp:taxon-name-part></tp:taxon-name></italic> sp. n. <bold>H</bold> ♂, <italic><tp:taxon-name><tp:taxon-name-part taxon-name-part-type="genus">Desmoxytes</tp:taxon-name-part> <tp:taxon-name-part taxon-name-part-type="species">variabilis</tp:taxon-name-part></tp:taxon-name></italic> sp. n.</p></caption><graphic xmlns:xlink="http://www.w3.org/1999/xlink" xlink:href="zookeys-577-001-g001.jpg" position="float" orientation="portrait" xlink:type="simple" id="oo_83961.jpg"/></fig></tp:treatment-sec></tp:taxon-treatment>
