# Supplementary material for: Six new species of dragon millipedes, genus Desmoxytes Chamberlin, 1923, mostly from caves in China (Diplopoda, Polydesmida, Paradoxosomatidae)
Source: Zookeys. 2016 Apr 5;(577):1–24. doi: 10.3897/zookeys.577.7825 (PMC4829881; doi:10.3897/zookeys.577.7825)
Supplement: XML Treatment for Desmoxytes phasmoides [file zookeys.577.7825-treatment4.xml]

<!DOCTYPE tp:taxon-treatment
  PUBLIC "-//TaxonX//DTD Taxonomic Treatment Publishing DTD v0 20100105//EN" "tax-treatment-NSO.dtd">
<tp:taxon-treatment xmlns:tp="http://www.plazi.org/taxpub"><tp:treatment-meta><kwd-group><label>Taxon classification</label><kwd><named-content content-type="kingdom">Animalia</named-content></kwd><kwd><named-content content-type="order">Polydesmida</named-content></kwd><kwd><named-content content-type="family">Paradoxosomatidae</named-content></kwd></kwd-group><mixed-citation publication-type="journal"><person-group><name><surname>Liu</surname><given-names>Weixin</given-names></name><name><surname>Golovatch</surname><given-names>Sergei</given-names></name><name><surname>Tian</surname><given-names>Mingyi</given-names></name></person-group><article-title>Six new species of dragon millipedes, genus <italic><tp:taxon-name><tp:taxon-name-part taxon-name-part-type="genus">Desmoxytes</tp:taxon-name-part></tp:taxon-name></italic> Chamberlin, 1923, mostly from caves in China (<tp:taxon-name><tp:taxon-name-part taxon-name-part-type="class">Diplopoda</tp:taxon-name-part></tp:taxon-name>, <tp:taxon-name><tp:taxon-name-part taxon-name-part-type="order">Polydesmida</tp:taxon-name-part></tp:taxon-name>, <tp:taxon-name><tp:taxon-name-part taxon-name-part-type="family">Paradoxosomatidae</tp:taxon-name-part></tp:taxon-name>)</article-title><source>Zookeys</source><day>5</day><month>4</month><year>2016</year><volume>2016</volume><issue>577</issue><fpage>1</fpage><lpage>24</lpage><pub-id pub-id-type="doi">10.3897/zookeys.577.7825</pub-id></mixed-citation></tp:treatment-meta><tp:nomenclature><tp:taxon-name>
            <tp:taxon-name-part taxon-name-part-type="genus">Desmoxytes</tp:taxon-name-part>
            <tp:taxon-name-part taxon-name-part-type="species">phasmoides</tp:taxon-name-part>
            <object-id xmlns:xlink="http://www.w3.org/1999/xlink" content-type="zoobank" xlink:type="simple">http://zoobank.org/258D7BBE-ECB2-4123-A03A-390B70438280</object-id>
          </tp:taxon-name><tp:taxon-status xmlns:xlink="http://www.w3.org/1999/xlink" xlink:type="simple">sp. n.</tp:taxon-status><xref ref-type="fig" rid="F1">Figs 1G</xref><xref ref-type="fig" rid="F8">, 8</xref><xref ref-type="fig" rid="F9">, 9</xref><!--PageBreak--><!--PageBreak--></tp:nomenclature><tp:treatment-sec sec-type="Holotype"><title>Holotype</title><p>♂ (<abbrev xmlns:xlink="http://www.w3.org/1999/xlink" content-type="institution" xlink:title="South China Agricultural University, Guangzhou, China" xlink:type="simple">SCAU</abbrev>), China, Guangxi, Baise, Lingyun Xian, Jiayou Zhen, Yangli Cun, Cave Fengliu Dong, <named-content xmlns:xlink="http://www.w3.org/1999/xlink" content-type="date" xlink:type="simple">2015-VI-9</named-content>, leg. Mingyi Tian, Weixin Liu, Xinhui Wang &amp; Mingruo Tang.</p></tp:treatment-sec><tp:treatment-sec sec-type="Paratypes"><title>Paratypes.</title><p>
            <named-content xmlns:xlink="http://www.w3.org/1999/xlink" content-type="specimen-count" xlink:type="simple">1 ♂</named-content>, <named-content xmlns:xlink="http://www.w3.org/1999/xlink" content-type="specimen-count" xlink:type="simple">1 ♀</named-content> (<abbrev xmlns:xlink="http://www.w3.org/1999/xlink" content-type="institution" xlink:title="South China Agricultural University, Guangzhou, China" xlink:type="simple">SCAU</abbrev>), <named-content xmlns:xlink="http://www.w3.org/1999/xlink" content-type="specimen-count" xlink:type="simple">1 ♂</named-content> (<named-content xmlns:xlink="http://www.w3.org/1999/xlink" content-type="dwc:institutional_code" xlink:type="simple">ZFMK</named-content>), same locality and collecting data as the holotype.</p></tp:treatment-sec><tp:treatment-sec sec-type="Name"><title>Name.</title><p>To emphasize that superficially this new species somewhat resembles a stick insect, <tp:taxon-name><tp:taxon-name-part taxon-name-part-type="order">Phasmatodea</tp:taxon-name-part></tp:taxon-name>; noun in apposition.</p><!--PageBreak--><!--PageBreak--></tp:treatment-sec><tp:treatment-sec sec-type="Diagnosis"><title>Diagnosis.</title><p>Keys out to the superficially most similar <italic><tp:taxon-name><tp:taxon-name-part taxon-name-part-type="genus">Desmoxytes</tp:taxon-name-part> <tp:taxon-name-part taxon-name-part-type="species">minutubercula</tp:taxon-name-part></tp:taxon-name></italic> Zhang, 1986 (<xref ref-type="bibr" rid="B7">Liu et al. 2014</xref>), especially so due to long spiniform paraterga and a particularly condensed solenophore, but differs by a pair of rounded, setose processes present between ♂ coxae 4 and the gonopod lamella medialis showing a distinct spine.</p></tp:treatment-sec><tp:treatment-sec sec-type="Description"><title>Description.</title><p>All characters as in <italic><tp:taxon-name><tp:taxon-name-part taxon-name-part-type="genus">Desmoxytes</tp:taxon-name-part> <tp:taxon-name-part taxon-name-part-type="species">laticollis</tp:taxon-name-part></tp:taxon-name></italic> sp. n., except as follows.</p><p>Length of both sexes <italic>ca</italic> 27–29 mm, width of midbody pro- and metazonae 1.3–1.5 and 2.8–3.0 mm, respectively. Holotype 29 mm long, 1.5 and 3.0 mm wide on midbody pro- and metazonae, respectively. In width, segment 2–4 &lt; collum &lt; head &lt; 5–7 &lt; 8–18. Coloration rather uniformly light brownish, some metaterga and bases of paraterga pinkish (Fig. <xref ref-type="fig" rid="F1">1G</xref>). Antennae very long and slender, reaching back until posterior margin of segment 8 (7) (♂) or 6 (♀) when stretched dorsally.</p><p>Tegument shining and smooth, prozonae faintly microalveolate; metazonae finely microgranulate (Fig. <xref ref-type="fig" rid="F8">8</xref>). Collum (Fig. <xref ref-type="fig" rid="F8">8A</xref>) with at least 6+6 anterior, 4+4 (5) intermediate and 3+3 posterior setigerous spines; paraterga on collum spiniform, directed dorsolaterad, with a setigeous spine anteriorly at distal 1/3 (Figs <xref ref-type="fig" rid="F8">8A</xref>, <xref ref-type="fig" rid="F9">9A</xref>). Metaterga 2–4 each with 4+4 anterior, 3+3 intermediate and 5+5 posterior setigerous tubercles; metaterga 5–19 with a pattern of 5+5 setigerous tubercles anteriorly, these occasionally arranged in two transverse rows, as well as 4+4 between paraterga and at least 5+5 setigerous tubercles at posterior margin. Paraterga 2–18 (Fig. <xref ref-type="fig" rid="F8">8</xref>) extremely long, straight, spiniform, simple, usually with 2–3 very small setigerous denticles on lateral side; only paraterga 19 directed caudad. Ozopores inconspicuous, lying at base of pore-bearing paraterga on lateral side (Fig. <xref ref-type="fig" rid="F8">8D</xref>). Transverse sulcus incomplete, present on segments 6–18 (Fig. <xref ref-type="fig" rid="F8">8B, D, E</xref>).</p><fig id="F8" position="float" orientation="portrait"><label>Figure 8.</label><caption><p>
          <italic><tp:taxon-name><tp:taxon-name-part taxon-name-part-type="genus">Desmoxytes</tp:taxon-name-part> <tp:taxon-name-part taxon-name-part-type="species">phasmoides</tp:taxon-name-part></tp:taxon-name></italic> sp. n., ♂ paratype from Cave Fengliu Dong. <bold>A–B</bold> anterior part of body, subventral and dorsal views, respectively <bold>C–D</bold> midbody segments, ventral and dorsal views, respectively <bold>E–F</bold> posterior part of body, ventral and dorsal views, respectively.</p></caption><graphic xmlns:xlink="http://www.w3.org/1999/xlink" xlink:href="zookeys-577-001-g008.jpg" position="float" orientation="portrait" xlink:type="simple" id="oo_83969.jpg"/></fig><!--PageBreak--><p>Sterna modestly setose, cross-impressions very shallow (Fig. <xref ref-type="fig" rid="F8">8C, E</xref>). A pair of paramedian, rounded, setose processes between ♂ coxae 4 (Fig. <xref ref-type="fig" rid="F9">9B</xref>). Legs long and slender, midbody legs <italic>ca</italic> 4.5 (♂) or 3.5 (♀) times as long as body height; ♂ femur 6 with a very evident apophysis at distal 1/4 (Fig. <xref ref-type="fig" rid="F9">9C</xref>).</p><fig id="F9" position="float" orientation="portrait"><label>Figure 9.</label><caption><p>
          <italic><tp:taxon-name><tp:taxon-name-part taxon-name-part-type="genus">Desmoxytes</tp:taxon-name-part> <tp:taxon-name-part taxon-name-part-type="species">phasmoides</tp:taxon-name-part></tp:taxon-name></italic> sp. n., ♂ paratype from Cave Fengliu Dong. <bold>A</bold> collum, dorsal view <bold>B</bold> sternal processes between coxae 4, ventral view <bold>C</bold> femur 6, front view <bold>D–F</bold> entire right gonopod and its distal half, mesal, ventral and lateral views, respectively.</p></caption><graphic xmlns:xlink="http://www.w3.org/1999/xlink" xlink:href="zookeys-577-001-g009.jpg" position="float" orientation="portrait" xlink:type="simple" id="oo_83970.jpg"/></fig><p>Gonopods (Fig. <xref ref-type="fig" rid="F9">9D–F</xref>) subfalcate. Coxite very short, less than 1/3 as long as telopodite. Prefemur short, less than half as long as acropodite. Femorite rather long, curved ventrad. Solenophore highly condensed, divided into a small, rectangular lamella lateralis and a simple lamella medialis, the latter with a distinct spine (<bold>s</bold>) at about midlength; solenomere very short and flagelliform.</p></tp:treatment-sec><tp:treatment-sec sec-type="Remark"><title>Remark.</title><p>Because of the pallid tegument and extremely elongated antennae and legs, this species may well be a troglobite.</p></tp:treatment-sec><tp:treatment-sec><!--Section generated to contain objects referenced in tp:taxon-treatment.--><fig id="F1" position="float" orientation="portrait"><label>Figure 1.</label><caption><p>
          <italic>In vivo</italic> photographs. <bold>A–B</bold> a mating couple of <italic><tp:taxon-name><tp:taxon-name-part taxon-name-part-type="genus">Desmoxytes</tp:taxon-name-part> <tp:taxon-name-part taxon-name-part-type="species">laticollis</tp:taxon-name-part></tp:taxon-name></italic> sp. n. <bold>C–D</bold> ♂ and ♀, <italic><tp:taxon-name><tp:taxon-name-part taxon-name-part-type="genus">Desmoxytes</tp:taxon-name-part> <tp:taxon-name-part taxon-name-part-type="species">simplipoda</tp:taxon-name-part></tp:taxon-name></italic> sp. n. <bold>E–F</bold> <named-content xmlns:xlink="http://www.w3.org/1999/xlink" content-type="specimen-count" xlink:type="simple">2 ♀</named-content>, <italic><tp:taxon-name><tp:taxon-name-part taxon-name-part-type="genus">Desmoxytes</tp:taxon-name-part> <tp:taxon-name-part taxon-name-part-type="species">similis</tp:taxon-name-part></tp:taxon-name></italic> sp. n. <bold>G</bold> ♂, <italic><tp:taxon-name><tp:taxon-name-part taxon-name-part-type="genus">Desmoxytes</tp:taxon-name-part> <tp:taxon-name-part taxon-name-part-type="species">phasmoides</tp:taxon-name-part></tp:taxon-name></italic> sp. n. <bold>H</bold> ♂, <italic><tp:taxon-name><tp:taxon-name-part taxon-name-part-type="genus">Desmoxytes</tp:taxon-name-part> <tp:taxon-name-part taxon-name-part-type="species">variabilis</tp:taxon-name-part></tp:taxon-name></italic> sp. n.</p></caption><graphic xmlns:xlink="http://www.w3.org/1999/xlink" xlink:href="zookeys-577-001-g001.jpg" position="float" orientation="portrait" xlink:type="simple" id="oo_83961.jpg"/></fig></tp:treatment-sec><ref-list><ref id="B7"><mixed-citation xmlns:xlink="http://www.w3.org/1999/xlink" xlink:type="simple">
          <person-group><name name-style="western"><surname>Liu</surname><given-names>WX</given-names></name><name name-style="western"><surname>Golovatch</surname><given-names>SI</given-names></name><name name-style="western"><surname>Tian</surname><given-names>MY</given-names></name></person-group> (<year>2014</year>) <article-title>A review of the dragon millipede genus <italic><tp:taxon-name><tp:taxon-name-part taxon-name-part-type="genus">Desmoxytes</tp:taxon-name-part></tp:taxon-name></italic> Chamberlin, 1923 in China, with descriptions of four new species (<tp:taxon-name><tp:taxon-name-part taxon-name-part-type="class">Diplopoda</tp:taxon-name-part></tp:taxon-name>, <tp:taxon-name><tp:taxon-name-part taxon-name-part-type="order">Polydesmida</tp:taxon-name-part></tp:taxon-name>, <tp:taxon-name><tp:taxon-name-part taxon-name-part-type="family">Paradoxosomatidae</tp:taxon-name-part></tp:taxon-name>).</article-title> <source>ZooKeys</source> <volume>448</volume>: <fpage>9</fpage>–<lpage>26</lpage>. doi: <ext-link xlink:type="simple" ext-link-type="doi" xlink:href="10.3897/zookeys.448.8081">10.3897/zookeys.448.8081</ext-link></mixed-citation></ref></ref-list></tp:taxon-treatment>
