# Supplementary material for: Six new species of dragon millipedes, genus Desmoxytes Chamberlin, 1923, mostly from caves in China (Diplopoda, Polydesmida, Paradoxosomatidae)
Source: Zookeys. 2016 Apr 5;(577):1–24. doi: 10.3897/zookeys.577.7825 (PMC4829881; doi:10.3897/zookeys.577.7825)
Supplement: XML Treatment for Desmoxytes spiniterga [file zookeys.577.7825-treatment5.xml]

<!DOCTYPE tp:taxon-treatment
  PUBLIC "-//TaxonX//DTD Taxonomic Treatment Publishing DTD v0 20100105//EN" "tax-treatment-NSO.dtd">
<tp:taxon-treatment xmlns:tp="http://www.plazi.org/taxpub"><tp:treatment-meta><kwd-group><label>Taxon classification</label><kwd><named-content content-type="kingdom">Animalia</named-content></kwd><kwd><named-content content-type="order">Polydesmida</named-content></kwd><kwd><named-content content-type="family">Paradoxosomatidae</named-content></kwd></kwd-group><mixed-citation publication-type="journal"><person-group><name><surname>Liu</surname><given-names>Weixin</given-names></name><name><surname>Golovatch</surname><given-names>Sergei</given-names></name><name><surname>Tian</surname><given-names>Mingyi</given-names></name></person-group><article-title>Six new species of dragon millipedes, genus <italic><tp:taxon-name><tp:taxon-name-part taxon-name-part-type="genus">Desmoxytes</tp:taxon-name-part></tp:taxon-name></italic> Chamberlin, 1923, mostly from caves in China (<tp:taxon-name><tp:taxon-name-part taxon-name-part-type="class">Diplopoda</tp:taxon-name-part></tp:taxon-name>, <tp:taxon-name><tp:taxon-name-part taxon-name-part-type="order">Polydesmida</tp:taxon-name-part></tp:taxon-name>, <tp:taxon-name><tp:taxon-name-part taxon-name-part-type="family">Paradoxosomatidae</tp:taxon-name-part></tp:taxon-name>)</article-title><source>Zookeys</source><day>5</day><month>4</month><year>2016</year><volume>2016</volume><issue>577</issue><fpage>1</fpage><lpage>24</lpage><pub-id pub-id-type="doi">10.3897/zookeys.577.7825</pub-id></mixed-citation></tp:treatment-meta><tp:nomenclature><tp:taxon-name>
            <tp:taxon-name-part taxon-name-part-type="genus">Desmoxytes</tp:taxon-name-part>
            <tp:taxon-name-part taxon-name-part-type="species">spiniterga</tp:taxon-name-part>
            <object-id xmlns:xlink="http://www.w3.org/1999/xlink" content-type="zoobank" xlink:type="simple">http://zoobank.org/9D8F7BAF-4AB7-43F4-BD54-2B5A8F1925EA</object-id>
          </tp:taxon-name><tp:taxon-status xmlns:xlink="http://www.w3.org/1999/xlink" xlink:type="simple">sp. n.</tp:taxon-status><xref ref-type="fig" rid="F10">Figs 10</xref><xref ref-type="fig" rid="F11">, 11</xref></tp:nomenclature><tp:treatment-sec sec-type="Holotype"><title>Holotype</title><p>♂ (<abbrev xmlns:xlink="http://www.w3.org/1999/xlink" content-type="institution" xlink:title="South China Agricultural University, Guangzhou, China" xlink:type="simple">SCAU</abbrev>), China, Guangxi, Hechi, Huanjiang Xian, near Cave Gui Dong II, Secondary forest, litter, Berlese extraction after sifting, <named-content xmlns:xlink="http://www.w3.org/1999/xlink" content-type="date" xlink:type="simple">2007-V-18</named-content>, leg. Louis Deharveng &amp; Anne Bedos (CHIgx07-18-17).</p></tp:treatment-sec><tp:treatment-sec sec-type="Paratype"><title>Paratype.</title><p>
            <named-content xmlns:xlink="http://www.w3.org/1999/xlink" content-type="specimen-count" xlink:type="simple">1 ♂</named-content> (<abbrev xmlns:xlink="http://www.w3.org/1999/xlink" content-type="institution" xlink:title="South China Agricultural University, Guangzhou, China" xlink:type="simple">SCAU</abbrev>), same locality and collecting data as the holotype.</p></tp:treatment-sec><tp:treatment-sec sec-type="Name"><title>Name.</title><p>To emphasize the metaterga showing very evident, spiniform, setigerous paraterga; adjective.</p></tp:treatment-sec><tp:treatment-sec sec-type="Diagnosis"><title>Diagnosis.</title><p>Keys out to the superficially most similar <italic><tp:taxon-name><tp:taxon-name-part taxon-name-part-type="genus">Desmoxytes</tp:taxon-name-part> <tp:taxon-name-part taxon-name-part-type="species">draco</tp:taxon-name-part></tp:taxon-name></italic> Cook &amp; Loomis, 1924 (<xref ref-type="bibr" rid="B7">Liu et al. 2014</xref>), judging from the ornamentation of metaterga, but differs by legs showing no modifications, in the metaterga supplied with more numerous setigerous spines, as well as the rather short femorite of the gonopod and the clearly coiled solenophore (cf. <xref ref-type="bibr" rid="B5">Kraus 2012</xref>).</p></tp:treatment-sec><tp:treatment-sec sec-type="Description"><title>Description.</title><p>All characters as in <italic><tp:taxon-name><tp:taxon-name-part taxon-name-part-type="genus">Desmoxytes</tp:taxon-name-part> <tp:taxon-name-part taxon-name-part-type="species">laticollis</tp:taxon-name-part></tp:taxon-name></italic> sp. n., except as follows.</p><p>Length <italic>ca</italic> 11 mm (holotype) or 12 mm (paratype), width of midbody pro- and metazonae 0.5 and 1.8 mm, respectively. In width, head &lt; collum &lt; segment 2–4 &lt; 5–16. Coloration brownish to yellowish (Fig. <xref ref-type="fig" rid="F10">10</xref>). Antennae very long and slender, reaching back until posterior margin of segment 6.</p><fig id="F10" position="float" orientation="portrait"><label>Figure 10.</label><caption><p>
          <italic><tp:taxon-name><tp:taxon-name-part taxon-name-part-type="genus">Desmoxytes</tp:taxon-name-part> <tp:taxon-name-part taxon-name-part-type="species">spiniterga</tp:taxon-name-part></tp:taxon-name></italic> sp. n., ♂ paratype from near Cave Gui Dong II. <bold>A–B</bold> body, dorsal and ventral views, respectively.</p></caption><graphic xmlns:xlink="http://www.w3.org/1999/xlink" xlink:href="zookeys-577-001-g010.jpg" position="float" orientation="portrait" xlink:type="simple" id="oo_83971.jpg"/></fig><p>Prozonae faintly microalveolate; metazonae rather microgranulate and shagreened. Collum (Fig. <xref ref-type="fig" rid="F10">10A</xref>) with 4+4(5) anterior, 2+2 intermediate and 2+2 posterior setigerous spines; following metaterga 2–8 with 3+3 anterior and 3(4)+3(4) posterior setigerous spines; in metaterga 9–18 increasingly more numerous, with a pattern of 3(4)+3(4) anterior, 2–4+2–4 middle (behind transverse sulcus) and 5(4)+5 posterior setigerous spines, in posterior row lateral one or two spines being much larger than others; metatergum 19 with the same spination pattern, but setigerous tubercles smaller and similar in size. Paraterga (Figs <xref ref-type="fig" rid="F10">10A</xref>, <xref ref-type="fig" rid="F11">11A</xref>) very strongly developed, antler-shaped, usually three-branched, paraterga on collum with two branches; paraterga 2–8 directed more dorsad than laterad; paraterga 9–18 directed laterad, but clearly ending up above dorsum, each with an additional small denticle at last incision; paraterga 19 directed caudad. Ozopores normal, lying at base of last incision of paraterga (Fig. <xref ref-type="fig" rid="F11">11A</xref>). Transverse sulcus present on segments 3–18, incomplete (Figs <xref ref-type="fig" rid="F10">10A</xref>, <xref ref-type="fig" rid="F11">11A</xref>).</p><fig id="F11" position="float" orientation="portrait"><label>Figure 11.</label><caption><p>
          <italic><tp:taxon-name><tp:taxon-name-part taxon-name-part-type="genus">Desmoxytes</tp:taxon-name-part> <tp:taxon-name-part taxon-name-part-type="species">spiniterga</tp:taxon-name-part></tp:taxon-name></italic> sp. n., ♂ paratype from near Cave Gui Dong II. <bold>A</bold> segments 9–10, dorsal view <bold>B</bold> sternal processes between coxae 4, ventral view <bold>C–D</bold> entire left gonopod and its distal half, mesal and lateral views, respectively.</p></caption><graphic xmlns:xlink="http://www.w3.org/1999/xlink" xlink:href="zookeys-577-001-g011.jpg" position="float" orientation="portrait" xlink:type="simple" id="oo_83973.jpg"/></fig><p>Sterna moderately setose, cross-impressions shallow (Fig. <xref ref-type="fig" rid="F10">10B</xref>). A pair of paramedian processes between ♂ coxae 4 (Figs <xref ref-type="fig" rid="F10">10B</xref>, <xref ref-type="fig" rid="F11">11B</xref>). Legs without modifications, midbody legs <italic>ca</italic> 2.8 times (♂) as long as body height.</p><p>Gonopods (Figs <xref ref-type="fig" rid="F10">10B</xref>, <xref ref-type="fig" rid="F11">11C–D</xref>) with coxite about 1/3 as long as telopodite. Prefemur almost half as long as acropodite. Femorite short and slender, slightly enlarged distad. Solenophore clearly coiled and divided into a large spiniform lamella lateralis and a very distinct and coiled lamella medialis. Solenomere relatively long.</p></tp:treatment-sec><tp:treatment-sec sec-type="Remark"><title>Remark.</title><p>Compared to cave-dwelling congeners, this species is much smaller and darker.</p></tp:treatment-sec><ref-list><ref id="B7"><mixed-citation xmlns:xlink="http://www.w3.org/1999/xlink" xlink:type="simple">
          <person-group><name name-style="western"><surname>Liu</surname><given-names>WX</given-names></name><name name-style="western"><surname>Golovatch</surname><given-names>SI</given-names></name><name name-style="western"><surname>Tian</surname><given-names>MY</given-names></name></person-group> (<year>2014</year>) <article-title>A review of the dragon millipede genus <italic><tp:taxon-name><tp:taxon-name-part taxon-name-part-type="genus">Desmoxytes</tp:taxon-name-part></tp:taxon-name></italic> Chamberlin, 1923 in China, with descriptions of four new species (<tp:taxon-name><tp:taxon-name-part taxon-name-part-type="class">Diplopoda</tp:taxon-name-part></tp:taxon-name>, <tp:taxon-name><tp:taxon-name-part taxon-name-part-type="order">Polydesmida</tp:taxon-name-part></tp:taxon-name>, <tp:taxon-name><tp:taxon-name-part taxon-name-part-type="family">Paradoxosomatidae</tp:taxon-name-part></tp:taxon-name>).</article-title> <source>ZooKeys</source> <volume>448</volume>: <fpage>9</fpage>–<lpage>26</lpage>. doi: <ext-link xlink:type="simple" ext-link-type="doi" xlink:href="10.3897/zookeys.448.8081">10.3897/zookeys.448.8081</ext-link></mixed-citation></ref><ref id="B5"><mixed-citation xmlns:xlink="http://www.w3.org/1999/xlink" xlink:type="simple">
          <person-group><name name-style="western"><surname>Kraus</surname><given-names>O</given-names></name></person-group> (<year>2012</year>) <article-title>Parallelisms or relationship? Comparison of Late Carboniferous/Early Permian archipolypods (Euphoberiida) with extant spined polydesmids (<tp:taxon-name><tp:taxon-name-part taxon-name-part-type="class">Diplopoda</tp:taxon-name-part></tp:taxon-name>).</article-title> <source>Geologica et Palaeontologica</source> <volume>44</volume>: <fpage>101</fpage>–<lpage>112</lpage>.</mixed-citation></ref></ref-list></tp:taxon-treatment>
