# Supplementary material for: Six new species of dragon millipedes, genus Desmoxytes Chamberlin, 1923, mostly from caves in China (Diplopoda, Polydesmida, Paradoxosomatidae)
Source: Zookeys. 2016 Apr 5;(577):1–24. doi: 10.3897/zookeys.577.7825 (PMC4829881; doi:10.3897/zookeys.577.7825)
Supplement: XML Treatment for Desmoxytes variabilis [file zookeys.577.7825-treatment6.xml]

<!DOCTYPE tp:taxon-treatment
  PUBLIC "-//TaxonX//DTD Taxonomic Treatment Publishing DTD v0 20100105//EN" "tax-treatment-NSO.dtd">
<tp:taxon-treatment xmlns:tp="http://www.plazi.org/taxpub"><tp:treatment-meta><kwd-group><label>Taxon classification</label><kwd><named-content content-type="kingdom">Animalia</named-content></kwd><kwd><named-content content-type="order">Polydesmida</named-content></kwd><kwd><named-content content-type="family">Paradoxosomatidae</named-content></kwd></kwd-group><mixed-citation publication-type="journal"><person-group><name><surname>Liu</surname><given-names>Weixin</given-names></name><name><surname>Golovatch</surname><given-names>Sergei</given-names></name><name><surname>Tian</surname><given-names>Mingyi</given-names></name></person-group><article-title>Six new species of dragon millipedes, genus <italic><tp:taxon-name><tp:taxon-name-part taxon-name-part-type="genus">Desmoxytes</tp:taxon-name-part></tp:taxon-name></italic> Chamberlin, 1923, mostly from caves in China (<tp:taxon-name><tp:taxon-name-part taxon-name-part-type="class">Diplopoda</tp:taxon-name-part></tp:taxon-name>, <tp:taxon-name><tp:taxon-name-part taxon-name-part-type="order">Polydesmida</tp:taxon-name-part></tp:taxon-name>, <tp:taxon-name><tp:taxon-name-part taxon-name-part-type="family">Paradoxosomatidae</tp:taxon-name-part></tp:taxon-name>)</article-title><source>Zookeys</source><day>5</day><month>4</month><year>2016</year><volume>2016</volume><issue>577</issue><fpage>1</fpage><lpage>24</lpage><pub-id pub-id-type="doi">10.3897/zookeys.577.7825</pub-id></mixed-citation></tp:treatment-meta><tp:nomenclature><tp:taxon-name>
            <tp:taxon-name-part taxon-name-part-type="genus">Desmoxytes</tp:taxon-name-part>
            <tp:taxon-name-part taxon-name-part-type="species">variabilis</tp:taxon-name-part>
            <object-id xmlns:xlink="http://www.w3.org/1999/xlink" content-type="zoobank" xlink:type="simple">http://zoobank.org/F5F0F547-D6D8-4B91-8DF3-7988C32E1822</object-id>
          </tp:taxon-name><tp:taxon-status xmlns:xlink="http://www.w3.org/1999/xlink" xlink:type="simple">sp. n.</tp:taxon-status><xref ref-type="fig" rid="F1">Figs 1H</xref><xref ref-type="fig" rid="F12">, 12</xref><xref ref-type="fig" rid="F13">, 13</xref><xref ref-type="fig" rid="F14">, 14</xref><!--PageBreak--><!--PageBreak--></tp:nomenclature><tp:treatment-sec sec-type="Holotype"><title>Holotype</title><p>♂ (<abbrev xmlns:xlink="http://www.w3.org/1999/xlink" content-type="institution" xlink:title="South China Agricultural University, Guangzhou, China" xlink:type="simple">SCAU</abbrev>), China, Guangxi, Hechi, Fengshan Xian, Fengcheng Zhen, Cave Huoji Dong, <named-content xmlns:xlink="http://www.w3.org/1999/xlink" content-type="dwc:verbatimCoordinates" xlink:type="simple">24°28'32"N, 107°03'28"E</named-content>, <italic>ca</italic> 500 m a.s.l., <named-content xmlns:xlink="http://www.w3.org/1999/xlink" content-type="date" xlink:type="simple">2015-VIII-3</named-content>, leg. Jujian Chen, Xinhui Wang &amp; Mingruo Tang.</p></tp:treatment-sec><tp:treatment-sec sec-type="Paratypes"><title>Paratypes.</title><p>
            <named-content xmlns:xlink="http://www.w3.org/1999/xlink" content-type="specimen-count" xlink:type="simple">2 ♂</named-content>, <named-content xmlns:xlink="http://www.w3.org/1999/xlink" content-type="specimen-count" xlink:type="simple">3 ♀</named-content> (<abbrev xmlns:xlink="http://www.w3.org/1999/xlink" content-type="institution" xlink:title="South China Agricultural University, Guangzhou, China" xlink:type="simple">SCAU</abbrev>), same locality and collecting data as the holotype. <named-content xmlns:xlink="http://www.w3.org/1999/xlink" content-type="specimen-count" xlink:type="simple">2 ♂</named-content>, <named-content xmlns:xlink="http://www.w3.org/1999/xlink" content-type="specimen-count" xlink:type="simple">1 ♀</named-content> (<abbrev xmlns:xlink="http://www.w3.org/1999/xlink" content-type="institution" xlink:title="South China Agricultural University, Guangzhou, China" xlink:type="simple">SCAU</abbrev>), <named-content xmlns:xlink="http://www.w3.org/1999/xlink" content-type="specimen-count" xlink:type="simple">1 ♂</named-content>, <named-content xmlns:xlink="http://www.w3.org/1999/xlink" content-type="specimen-count" xlink:type="simple">1 ♀</named-content> (<named-content xmlns:xlink="http://www.w3.org/1999/xlink" content-type="dwc:institutional_code" xlink:type="simple">ZFMK</named-content>), same County, Zhaiya Xiang, Laying Cun, <!--PageBreak-->Cave II Dong, <named-content xmlns:xlink="http://www.w3.org/1999/xlink" content-type="date" xlink:type="simple">2015-VIII-4</named-content>, leg. Jujian Chen, Xinhui Wang &amp; Mingruo Tang. <named-content xmlns:xlink="http://www.w3.org/1999/xlink" content-type="specimen-count" xlink:type="simple">3 ♂</named-content>, <named-content xmlns:xlink="http://www.w3.org/1999/xlink" content-type="specimen-count" xlink:type="simple">2 ♀</named-content> (<abbrev xmlns:xlink="http://www.w3.org/1999/xlink" content-type="institution" xlink:title="South China Agricultural University, Guangzhou, China" xlink:type="simple">SCAU</abbrev>), same County, Jinya Xiang, Hangdong Cun, Cave I Dong, <named-content xmlns:xlink="http://www.w3.org/1999/xlink" content-type="date" xlink:type="simple">2014-VI-14</named-content>, leg. Mingyi Tian, Weixin Liu, Haomin Yin &amp; Xiaozhu Luo. <named-content xmlns:xlink="http://www.w3.org/1999/xlink" content-type="specimen-count" xlink:type="simple">3 ♂</named-content>, <named-content xmlns:xlink="http://www.w3.org/1999/xlink" content-type="specimen-count" xlink:type="simple">2 ♀</named-content> (<abbrev xmlns:xlink="http://www.w3.org/1999/xlink" content-type="institution" xlink:title="South China Agricultural University, Guangzhou, China" xlink:type="simple">SCAU</abbrev>), Lingyun Xian, Sicheng Zhen, Wuzhishan, Cave Qianlongya, <named-content xmlns:xlink="http://www.w3.org/1999/xlink" content-type="date" xlink:type="simple">2015-VI-10</named-content>, leg. Mingyi Tian, Weixin Liu, Xinhui Wang &amp; Mingruo Tang. <named-content xmlns:xlink="http://www.w3.org/1999/xlink" content-type="specimen-count" xlink:type="simple">1 ♂</named-content>, <named-content xmlns:xlink="http://www.w3.org/1999/xlink" content-type="specimen-count" xlink:type="simple">1 ♀</named-content> (<abbrev xmlns:xlink="http://www.w3.org/1999/xlink" content-type="institution" xlink:title="South China Agricultural University, Guangzhou, China" xlink:type="simple">SCAU</abbrev>), Bama Xian, Yandong Xiang, Namen Cun, Cave Baiyan Dong, <named-content xmlns:xlink="http://www.w3.org/1999/xlink" content-type="date" xlink:type="simple">2015-VIII-3</named-content>; <named-content xmlns:xlink="http://www.w3.org/1999/xlink" content-type="specimen-count" xlink:type="simple">3 ♂</named-content>, <named-content xmlns:xlink="http://www.w3.org/1999/xlink" content-type="specimen-count" xlink:type="simple">2 ♀</named-content> (<abbrev xmlns:xlink="http://www.w3.org/1999/xlink" content-type="institution" xlink:title="South China Agricultural University, Guangzhou, China" xlink:type="simple">SCAU</abbrev>), Tian’e Xian, Bala Xiang, Gandong Cun, Cave number VIII Dong, <named-content xmlns:xlink="http://www.w3.org/1999/xlink" content-type="date" xlink:type="simple">2015-VIII-8</named-content>. leg. Jujian Chen, Xinhui Wang &amp; Mingruo Tang. <named-content xmlns:xlink="http://www.w3.org/1999/xlink" content-type="specimen-count" xlink:type="simple">3 ♂</named-content>, <named-content xmlns:xlink="http://www.w3.org/1999/xlink" content-type="specimen-count" xlink:type="simple">3 ♀</named-content> (<abbrev xmlns:xlink="http://www.w3.org/1999/xlink" content-type="institution" xlink:title="South China Agricultural University, Guangzhou, China" xlink:type="simple">SCAU</abbrev>), China, Guangxi, Hechi, Huanjiang Xian, Mulun, way to Mashan Dong, <named-content xmlns:xlink="http://www.w3.org/1999/xlink" content-type="date" xlink:type="simple">2007-V-21</named-content>, leg. Louis Deharveng &amp; Anne Bedos (CHIgx07-21-02). <named-content xmlns:xlink="http://www.w3.org/1999/xlink" content-type="specimen-count" xlink:type="simple">2 ♂</named-content>, <named-content xmlns:xlink="http://www.w3.org/1999/xlink" content-type="specimen-count" xlink:type="simple">1 ♀</named-content> (<abbrev xmlns:xlink="http://www.w3.org/1999/xlink" content-type="institution" xlink:title="South China Agricultural University, Guangzhou, China" xlink:type="simple">SCAU</abbrev>), China, Guangxi, Hechi, Huanjiang Xian, near Midong Cun, <named-content xmlns:xlink="http://www.w3.org/1999/xlink" content-type="date" xlink:type="simple">2007-V-23</named-content>, leg. Louis Deharveng &amp; Anne Bedos (CHIgx07-23-05).</p><!--PageBreak--><!--PageBreak--></tp:treatment-sec><tp:treatment-sec sec-type="Name"><title>Name.</title><p>To emphasize the metaterga showing a variable pattern of setigerous spines; adjective.</p></tp:treatment-sec><tp:treatment-sec sec-type="Diagnosis"><title>Diagnosis.</title><p>This species seems to be especially similar to <italic><tp:taxon-name><tp:taxon-name-part taxon-name-part-type="genus">Desmoxytes</tp:taxon-name-part> <tp:taxon-name-part taxon-name-part-type="species">nodulosa</tp:taxon-name-part></tp:taxon-name></italic> Liu, Golovatch &amp; Tian, 2014, from Cave II, Xiao’ao Xiang, Du’an Xian, Hechi, Guangxi, because both share very close patterns of metatergal ornamentation and particularly stout gonopods, but differs by the metaterga showing a variable pattern of setigerous spines, and the particularly complex gonopod solenophore.</p></tp:treatment-sec><tp:treatment-sec sec-type="Description"><title>Description.</title><p>All characters as in <italic><tp:taxon-name><tp:taxon-name-part taxon-name-part-type="genus">Desmoxytes</tp:taxon-name-part> <tp:taxon-name-part taxon-name-part-type="species">laticollis</tp:taxon-name-part></tp:taxon-name></italic> sp. n., except as follows.</p><p>Length <italic>ca</italic> 17–21 (♂) or 20–24 mm (♀), width of midbody pro- and metazonae 1.0–1.2 and 2.8–3.8 (♂) or 1.5–1.8 and 3.0–4.0 mm (♀), respectively. Holotype 19 mm long, 1.0 and 2.8 mm wide on midbody pro- and metazonae, respectively. In width, head &lt; collum &lt; segment 2–4 &lt; segment 5–16. Coloration (Figs <xref ref-type="fig" rid="F1">1H</xref>, <xref ref-type="fig" rid="F12">12</xref>, <xref ref-type="fig" rid="F14">14</xref>–15) varying from dark to light brownish; paraterga and posterior parts of metaterga finely yellow-brownish. Antennae long and slender, reaching back until posterior margin of segment 5 (♂) or segment 4 (♀) when stretched dorsally (Fig. <xref ref-type="fig" rid="F12">12A–B</xref>).</p><fig id="F12" position="float" orientation="portrait"><label>Figure 12.</label><caption><p>
          <italic><tp:taxon-name><tp:taxon-name-part taxon-name-part-type="genus">Desmoxytes</tp:taxon-name-part> <tp:taxon-name-part taxon-name-part-type="species">variabilis</tp:taxon-name-part></tp:taxon-name></italic> sp. n., ♂ holotype from Cave Huoji Dong. <bold>A–B</bold> anterior part of body, lateral and ventral views, respectively <bold>C</bold> legs 5–7, ventral view <bold>D–F</bold> midbody segments, lateral, ventral and dorsal views, respectively <bold>G–I</bold> posterior part of body, lateral, ventral and dorsal views, respectively.</p></caption><graphic xmlns:xlink="http://www.w3.org/1999/xlink" xlink:href="zookeys-577-001-g012.jpg" position="float" orientation="portrait" xlink:type="simple" id="oo_83974.jpg"/></fig><p>Prozonae faintly microalveolate; metazonae rather microgranulate and shagreened. Collum (Figs <xref ref-type="fig" rid="F12">12B</xref>, <xref ref-type="fig" rid="F13">13B</xref>) with 4+4 (or 5+5) anterior and 2+2 (or 3+3) posterior setigerous spines. Metaterga 2–18 (Figs <xref ref-type="fig" rid="F12">12</xref>–<xref ref-type="fig" rid="F13">13</xref>) each with 2+2 (or 3+3) anterior and 2+2 (or 3+3) posterior setigerous spines, lateral spine of posterior row being much larger than others; metatergum 19 with 3+3 anterior and 2+2 posterior, similar, small, setigerous tubercles. Paraterga very strongly developed, antler-shaped, usually three-branched, each tip with an evident lateral seta (Figs <xref ref-type="fig" rid="F12">12</xref>–<xref ref-type="fig" rid="F13">13</xref>). Paraterga of collum stout, two-branched; paraterga 2–5 directed more dorsad than laterad; paraterga 19 directed cau<!--PageBreak-->dad, horizontal, lying level to dorsum; paraterga 6–18 directed obliquely upwards at <italic>ca</italic> 45°, in ♂ ending up clearly above dorsum (Figs <xref ref-type="fig" rid="F12">12</xref>–<xref ref-type="fig" rid="F13">13</xref>), but paraterga slightly lower, shorter, subhorizontal and lying level to dorsum in ♀. Ozopores conspicuous, located at last incision of poriferous paraterga (Fig. <xref ref-type="fig" rid="F14">14A</xref>). Transverse sulcus obscure on collum and metaterga 2–4; more evident, but incomplete on metaterga 5–17 (Figs <xref ref-type="fig" rid="F12">12</xref>–<xref ref-type="fig" rid="F13">13</xref>).</p><fig id="F13" position="float" orientation="portrait"><label>Figure 13.</label><caption><p>
          <italic><tp:taxon-name><tp:taxon-name-part taxon-name-part-type="genus">Desmoxytes</tp:taxon-name-part> <tp:taxon-name-part taxon-name-part-type="species">variabilis</tp:taxon-name-part></tp:taxon-name></italic> sp. n., ♂ paratype from near Midong Cun. <bold>A–B</bold> anterior part of body, dorsal and ventral views, respectively <bold>C–D</bold> midbody segments, dorsal and ventral views, respectively <bold>E–F</bold> posterior part of body, dorsal and ventral views, respectively.</p></caption><graphic xmlns:xlink="http://www.w3.org/1999/xlink" xlink:href="zookeys-577-001-g013.jpg" position="float" orientation="portrait" xlink:type="simple" id="oo_83975.jpg"/></fig><p>Sterna sparsely setose, cross-impressions very shallow (Figs <xref ref-type="fig" rid="F12">12</xref>–<xref ref-type="fig" rid="F13">13</xref>). A paramedian pair of separated, short, rounded, poorly setose processes between ♂ coxae 4 (Fig. <xref ref-type="fig" rid="F14">14B</xref>). Legs long and slender, <italic>ca</italic> 2.5–2.8 (♂) or 2.0–2.2 (♀) times as long as body height; ♂ femora 5–7 each with a conspicuously densely pilose apophysis ventrally at about midlength (Figs <xref ref-type="fig" rid="F12">12C</xref>, <xref ref-type="fig" rid="F13">13A–B</xref>, <xref ref-type="fig" rid="F14">14C–E</xref>).</p><fig id="F14" position="float" orientation="portrait"><label>Figure 14.</label><caption><p>
          <italic><tp:taxon-name><tp:taxon-name-part taxon-name-part-type="genus">Desmoxytes</tp:taxon-name-part> <tp:taxon-name-part taxon-name-part-type="species">variabilis</tp:taxon-name-part></tp:taxon-name></italic> sp. n., ♂ paratype from Cave Huoji Dong. <bold>A</bold> segment 10, dorsal view <bold>B</bold> sternal processes between coxae 4, ventral view <bold>C–E</bold> femora 5–7, front view <bold>F–G</bold> entire right gonopod and its distal half, mesal and lateral views, respectively.</p></caption><graphic xmlns:xlink="http://www.w3.org/1999/xlink" xlink:href="zookeys-577-001-g014.jpg" position="float" orientation="portrait" xlink:type="simple" id="oo_83976.jpg"/></fig><p>Gonopods (Fig. <xref ref-type="fig" rid="F14">14F–G</xref>) very short. Coxite less than 1/3 as long as telopodite. Prefemur less than half the length of acropodite. Femorite stout, apically with a distinct sulcus. Solenophore quite complex and compact, divided into two well differentiated lobes, a higher, bipartite and apically acuminate lamina medialis, plus a lower and curved lamina lateralis; solenomere short and flagelliform.</p></tp:treatment-sec><tp:treatment-sec sec-type="Remark"><title>Remark.</title><p>This obviously troglophilic species is rather eurytopic, occurring both outside and inside caves. It shows a remarkably variable pattern of spination on collum and metaterga (Figs <xref ref-type="fig" rid="F12">12</xref>–<xref ref-type="fig" rid="F13">13</xref>), but the gonopod structure remains stable.</p></tp:treatment-sec><tp:treatment-sec><!--Section generated to contain objects referenced in tp:taxon-treatment.--><fig id="F1" position="float" orientation="portrait"><label>Figure 1.</label><caption><p>
          <italic>In vivo</italic> photographs. <bold>A–B</bold> a mating couple of <italic><tp:taxon-name><tp:taxon-name-part taxon-name-part-type="genus">Desmoxytes</tp:taxon-name-part> <tp:taxon-name-part taxon-name-part-type="species">laticollis</tp:taxon-name-part></tp:taxon-name></italic> sp. n. <bold>C–D</bold> ♂ and ♀, <italic><tp:taxon-name><tp:taxon-name-part taxon-name-part-type="genus">Desmoxytes</tp:taxon-name-part> <tp:taxon-name-part taxon-name-part-type="species">simplipoda</tp:taxon-name-part></tp:taxon-name></italic> sp. n. <bold>E–F</bold> <named-content xmlns:xlink="http://www.w3.org/1999/xlink" content-type="specimen-count" xlink:type="simple">2 ♀</named-content>, <italic><tp:taxon-name><tp:taxon-name-part taxon-name-part-type="genus">Desmoxytes</tp:taxon-name-part> <tp:taxon-name-part taxon-name-part-type="species">similis</tp:taxon-name-part></tp:taxon-name></italic> sp. n. <bold>G</bold> ♂, <italic><tp:taxon-name><tp:taxon-name-part taxon-name-part-type="genus">Desmoxytes</tp:taxon-name-part> <tp:taxon-name-part taxon-name-part-type="species">phasmoides</tp:taxon-name-part></tp:taxon-name></italic> sp. n. <bold>H</bold> ♂, <italic><tp:taxon-name><tp:taxon-name-part taxon-name-part-type="genus">Desmoxytes</tp:taxon-name-part> <tp:taxon-name-part taxon-name-part-type="species">variabilis</tp:taxon-name-part></tp:taxon-name></italic> sp. n.</p></caption><graphic xmlns:xlink="http://www.w3.org/1999/xlink" xlink:href="zookeys-577-001-g001.jpg" position="float" orientation="portrait" xlink:type="simple" id="oo_83961.jpg"/></fig></tp:treatment-sec></tp:taxon-treatment>
